# Supplementary material for: Exposure to Endocrine Disruptors (Di(2-Ethylhexyl)phthalate (DEHP) and Bisphenol A (BPA)) in Women from Different Residing Areas in Italy: Data from the LIFE PERSUADED Project
Source: Int J Mol Sci. 2022 Dec 16;23(24):16012. doi: 10.3390/ijms232416012 (PMC9783390; doi:10.3390/ijms232416012)
Supplement: Supplementary file 1 [file ijms-23-16012-s001.zip]

Archive with 1 entries (1 files):
- ijms-2014939-supplementary.pdf
